# Supplementary material for: The Fluidic Shear Stress Loading Method Enables Mechanobiological Stimulation in an On-Chip Pump-Integrated Microphysiological System
Source: Micromachines (Basel). 2025 Sep 15;16(9):1051. doi: 10.3390/mi16091051 (PMC12471289; doi:10.3390/mi16091051)
Supplement: Supplementary file 1 [file micromachines-16-01051-s001.zip]

Archive with 3 entries (3 files):
- micromachines-3836464-supplementary-send conversion-done.pdf
- Movie S1.avi
- Movie S2.avi
